# Supplementary material for: Risperidone or Aripiprazole Can Resolve Autism Core Signs and Symptoms in Young Children: Case Study
Source: Children (Basel). 2021 Apr 22;8(5):318. doi: 10.3390/children8050318 (PMC8143447; doi:10.3390/children8050318)
Supplement: Supplementary file 1 [file children-08-00318-s001.zip]

Archive with 1 entries (1 files):
- children-1171467-supplementary.pdf
